# Supplementary material for: Sustainable Synthesis and Dual-Function Sorption of Carbonated Hydroxyapatite for Cadmium and Nitrate Removal
Source: Int J Mol Sci. 2025 Aug 11;26(16):7766. doi: 10.3390/ijms26167766 (PMC12386647; doi:10.3390/ijms26167766)
Supplement: Supplementary file 1 [file ijms-26-07766-s001.zip]

Archive with 1 entries (1 files):
- ijms-3794616-supplementary.pdf
